# Supplementary material for: Integrated Microbiota and Metabolite Changes following Rice Bran Intake during Murine Inflammatory Colitis-Associated Colon Cancer and in Colorectal Cancer Survivors
Source: Cancers (Basel). 2023 Apr 10;15(8):2231. doi: 10.3390/cancers15082231 (PMC10136752; doi:10.3390/cancers15082231)
Supplement: Supplementary file 1 [file cancers-15-02231-s001.zip]

Archive with 2 entries (2 files):
- Revision2_Supplemental Files Cancers_27MAR2023.pdf
- Supplemental Table 8.xlsx
