# Supplementary material for: Integrated Microbiota and Metabolite Changes following Rice Bran Intake during Murine Inflammatory Colitis-Associated Colon Cancer and in Colorectal Cancer Survivors
Source: Cancers (Basel). 2023 Apr 10;15(8):2231. doi: 10.3390/cancers15082231 (PMC10136752; doi:10.3390/cancers15082231)
Supplement: Supplementary file 1 [file cancers-15-02231-s001.zip › Supplemental Table 8.xlsx]

## Sheet: RB Week 0
Table S6 Pearson Correlation Selected Microbes and Metabolites. Rice bran AOM DSS Mice Week 0
	Bacteroides	Lactococcus	Christensenellaceae_R_7_group	Blautia	Lachnospiraceae_NK4B4_group	Eubacterium_xylanophilum_group	Ruminococcaceae_UCG_014	Faecalibaculum
Ethylmalonate	0.00885512	-0.0195519	-0.0863382	-0.203665	-0.0863382	-0.0863382	-0.0863382	-0.0863382
Arabinose	-0.435976	0.225005	0.274094	-0.137007	0.274094	0.274094	0.274094	0.274094
Trigonelline	-0.572619	0.552989	0.597561	-0.420634	0.597561	0.597561	0.597561	0.597561
Gamma_tocotrienol	0.238768	-0.5312	-0.479174	0.612424	-0.479174	-0.479174	-0.479174	-0.479174
Pyridoxine	-0.747809	0.828922	0.85428	-0.730123	0.85428	0.85428	0.85428	0.85428
Salicylurate	0.944382	-0.41604	-0.391324	0.67977	-0.391324	-0.391324	-0.391324	-0.391324
Enterolactone	0.741695	-0.116897	-0.118892	0.320625	-0.118892	-0.118892	-0.118892	-0.118892
Ferulic_Acid_4_sulfate	0.934383	-0.398	-0.379766	0.642818	-0.379766	-0.379766	-0.379766	-0.379766

## Sheet: RB Week 6
Table S6 Pearson Correlation Selected Microbes and Metabolites. Rice bran AOM DSS Mice Week 6
	Bacteroides	Lactococcus	Christensenellaceae_R_7_group	Blautia	Lachnospiraceae_NK4B4_group	Eubacterium_xylanophilum_group	Ruminococcaceae_UCG_014	Faecalibaculum
Ethylmalonate	0.516787	-0.838386	-0.170404	-0.150028	-0.458038	0.0348898	0.660294	0
Arabinose	0.0515071	0.716648	-0.407183	0.972674	0.32338	-0.734097	0.406728	0
Trigonelline	0.80525	-0.714508	0.322207	-0.369093	-0.0318329	0.448012	0.283363	0
Gamma_tocotrienol	0.171087	0.92425	0.42287	0.381112	0.899715	0.045521	-0.482182	0
Pyridoxine	-0.0740774	0.920239	-0.200993	0.846224	0.511481	-0.56592	0.0586963	0
Salicylurate	0.647445	-0.856177	0.210307	-0.460551	-0.242351	0.420395	0.319703	0
Enterolactone	-0.165608	0.209184	-0.858396	0.905345	-0.320229	-0.965917	0.835481	0
Ferulic_Acid_4_sulfate	0.850982	-0.558024	0.636582	-0.534291	0.24024	0.712109	-0.0630475	0

## Sheet: RB Week 10
Table S6 Pearson Correlation Selected Microbes and Metabolites. Rice bran AOM DSS Mice Week 10
	Bacteroides	Lactococcus	Christensenellaceae_R_7_group	Blautia	Lachnospiraceae_NK4B4_group	Eubacterium_xylanophilum_group	Ruminococcaceae_UCG_014	Faecalibaculum
Ethylmalonate	-0.037173	0.738174	-0.302355	0.107515	0.452273	0.118051	-0.0941213	0
Arabinose	0.391971	-0.228754	0.182994	0.498602	0.101312	0.444682	0.568312	0
Trigonelline	-0.2782	0.532111	-0.390878	-0.151342	0.198871	-0.150083	-0.207829	0
Gamma_tocotrienol	-0.448588	-0.883257	0.286396	-0.861453	-0.865588	-0.794314	-0.662711	0
Pyridoxine	0.224392	0.821629	-0.494459	0.728433	0.734768	0.627793	0.690124	0
Salicylurate	-0.301833	0.510475	-0.401444	-0.174391	0.1738	-0.174909	-0.214239	0
Enterolactone	-0.0928685	-0.527126	-0.193717	0.167117	-0.290179	0.0421447	0.622493	0
Ferulic_Acid_4_sulfate	-0.627171	0.0755396	-0.427044	-0.591608	-0.278288	-0.59482	-0.418762	0

## Sheet: RB Week 14
Table S6 Pearson Correlation Selected Microbes and Metabolites. Rice bran AOM DSS Mice Week 14
	Bacteroides	Lactococcus	Christensenellaceae_R_7_group	Blautia	Lachnospiraceae_NK4B4_group	Eubacterium_xylanophilum_group	Ruminococcaceae_UCG_014	Faecalibaculum
Ethylmalonate	-0.341131	0	-0.105001	-0.832004	-0.647696	-0.10855	0.813948	0
Arabinose	-0.145317	0	-0.373811	0.46876	0.981954	-0.450153	-0.731251	0
Trigonelline	0.576941	0	-0.600046	-0.709146	-0.351844	0.530056	0.822418	0
Gamma_tocotrienol	0.203854	0	-0.339896	0.527292	0.862839	-0.116363	-0.663504	0
Pyridoxine	-0.289526	0	-0.436471	0.366503	0.999715	-0.583734	-0.685132	0
Salicylurate	0.581165	0	-0.541444	-0.718223	-0.427961	0.562026	0.855185	0
Enterolactone	-0.1893	0	0.200368	-0.645884	-0.844429	0.10898	0.758088	0
Ferulic_Acid_4_sulfate	0.625992	0	-0.533232	-0.675496	-0.409181	0.595244	0.824091	0

## Sheet: Con Week 0
Table S6 Pearson Correlation Selected Microbes and Metabolites. Control AOM DSS Mice Week 0
	Bacteroides	Lactococcus	Christensenellaceae_R_7_group	Blautia	Lachnospiraceae_NK4B4_group	Eubacterium_xylanophilum_group	Ruminococcaceae_UCG_014	Faecalibaculum
Ethylmalonate	0.823613	-0.0381587	0.219929	-0.50164	0	0	0	0
Arabinose	0	0	0	0	0	0	0	0
Trigonelline	-0.787002	-0.427692	0.218336	0.139898	0	0	0	0
Gamma_tocotrienol	0	0	0	0	0	0	0	0
Pyridoxine	0.857367	0.125581	0.814941	-0.00719442	0	0	0	0
Salicylurate	0	0	0	0	0	0	0	0
Enterolactone	-0.885085	-0.75299	-0.401162	-0.520646	0	0	0	0
Ferulic_Acid_4_sulfate	0.215894	0.054513	0.914489	0.404673	0	0	0	0

## Sheet: Con Week 6
Table S6 Pearson Correlation Selected Microbes and Metabolites. Control AOM DSS Mice Week 6
	Bacteroides	Lactococcus	Christensenellaceae_R_7_group	Blautia	Lachnospiraceae_NK4B4_group	Eubacterium_xylanophilum_group	Ruminococcaceae_UCG_014	Faecalibaculum
Ethylmalonate	-0.931413	-0.298135	0.496178	-0.195073	0.69406	0.175745	0	-0.0879961
Arabinose	0.830294	-0.125994	-0.831264	0.0457255	-0.527887	-0.396967	0	-0.195908
Trigonelline	-0.390642	0.85085	0.819655	0.653576	-0.348033	0.894769	0	0.113594
Gamma_tocotrienol	0	0	0	0	0	0	0	0
Pyridoxine	0	0	0	0	0	0	0	0
Salicylurate	-0.913016	-0.521359	0.209358	-0.208477	0.676215	0.0625858	0	-0.320601
Enterolactone	-0.0872829	-0.510507	-0.816617	0.271012	-0.266781	-0.0404703	0	-0.91887
Ferulic_Acid_4_sulfate	-0.974289	-0.0840501	0.334991	0.348155	0.19923	0.578941	0	-0.544264

## Sheet: Con Week 10
Table S6 Pearson Correlation Selected Microbes and Metabolites. Control AOM DSS Mice Week 10
	Bacteroides	Lactococcus	Christensenellaceae_R_7_group	Blautia	Lachnospiraceae_NK4B4_group	Eubacterium_xylanophilum_group	Ruminococcaceae_UCG_014	Faecalibaculum
Ethylmalonate	-0.491298	-0.530828	-0.746941	-0.507253	0.358517	0	0	-0.0240005
Arabinose	-0.121388	-0.260566	-0.346598	-0.144622	0.687603	0	0	0.553288
Trigonelline	-0.194435	-0.331836	-0.410582	-0.217368	0.723836	0	0	0.565522
Gamma_tocotrienol	0	0	0	0	0	0	0	0
Pyridoxine	0	0	0	0	0	0	0	0
Salicylurate	-0.711521	-0.744789	-0.899233	-0.724823	0.482888	0	0	0.0604326
Enterolactone	-0.470558	-0.559735	-0.275542	-0.472896	0.82777	0	0	0.856036
Ferulic_Acid_4_sulfate	-0.361764	-0.42939	-0.636278	-0.380808	0.423659	0	0	0.0991775

## Sheet: Con Week 14
Table S6 Pearson Correlation Selected Microbes and Metabolites. Control AOM DSS Mice Week 14
	Bacteroides	Lactococcus	Christensenellaceae_R_7_group	Blautia	Lachnospiraceae_NK4B4_group	Eubacterium_xylanophilum_group	Ruminococcaceae_UCG_014	Faecalibaculum
Ethylmalonate	-0.494371	-0.520397	0.939413	0.126891	0	0	0	-0.344896
Arabinose	0.213412	-0.0961783	0.542254	0.219098	0	0	0	-0.576346
Trigonelline	-0.616238	-0.0179133	0.531299	0.653266	0	0	0	0.491718
Gamma_tocotrienol	0	0	0	0	0	0	0	0
Pyridoxine	0	0	0	0	0	0	0	0
Salicylurate	-0.901272	-0.917325	0.855996	-0.440635	0	0	0	-0.243053
Enterolactone	-0.619255	-0.0986839	-0.154417	-0.0573228	0	0	0	0.693567
Ferulic_Acid_4_sulfate	0	0	0	0	0	0	0	0
